# Supplementary material for: Sentinel Lymph Node Mapping by Retroperitoneal vNOTES for Uterus-Confined Malignancies: A Standardized 10-Step Approach
Source: Cancers (Basel). 2024 Jun 5;16(11):2142. doi: 10.3390/cancers16112142 (PMC11171674; doi:10.3390/cancers16112142)
Supplement: Supplementary file 1 [file cancers-16-02142-s001.zip]

Archive with 1 entries (1 files):
- cancers-2983204-supplementary.mp4
